# Supplementary material for: Slippery when wet: cross-species transmission of divergent coronaviruses in bony and jawless fish and the evolutionary history of the Coronaviridae
Source: Virus Evol. 2021 May 31;7(2):veab050. doi: 10.1093/ve/veab050 (PMC8244743; doi:10.1093/ve/veab050)
Supplement: veab050_Supp [file veab050_supp.zip]

Archive with 7 entries (7 files):
- IMG_2916.jpg
- IMG_2918.jpg
- Supplementary Figure 1.docx
- Supplementary Figure 2.pdf
- Supplementary Table 1.docx
- Supplementary Table 2.docx
- Supplementary Table 3.docx
